# Supplementary material for: Glyphosate inhibits melanization and increases susceptibility to infection in insects
Source: PLoS Biol. 2021 May 12;19(5):e3001182. doi: 10.1371/journal.pbio.3001182 (PMC8115815; doi:10.1371/journal.pbio.3001182)
Supplement: S1 Table — (XLSX) [file pbio.3001182.s010.xlsx]

## Sheet: Sheet1
Glyphosate Inhibits Melanization and Increases Susceptibility to Infection in Insects
Supplementary Table 1: Links to the underlying data for each figure in the Figshare data repository.
Figure	Link to Data Repository (Digital Object Identifier - DOI)
Figure 1	http://dx.doi.org/10.6084/m9.figshare.14130191
Figure 2	http://dx.doi.org/10.6084/m9.figshare.14130188
Figure 3	http://dx.doi.org/10.6084/m9.figshare.14130212
Figure 4	http://dx.doi.org/10.6084/m9.figshare.14130185
Figure 5	http://dx.doi.org/10.6084/m9.figshare.14130182
Figure 6	http://dx.doi.org/10.6084/m9.figshare.14130194
Figure 7	http://dx.doi.org/10.6084/m9.figshare.14130197
Supplementary Figure 1	http://dx.doi.org/10.6084/m9.figshare.14130203
Supplementary Figure 2	http://dx.doi.org/10.6084/m9.figshare.14130200
Supplementary Figure 3	http://dx.doi.org/10.6084/m9.figshare.14130212
Supplementary Figure 4	http://dx.doi.org/10.6084/m9.figshare.14139287
Supplementary Figure 5	http://dx.doi.org/10.6084/m9.figshare.14130206
Supplementary Figure 6	http://dx.doi.org/10.6084/m9.figshare.14130206
Supplementary Figure 7	http://dx.doi.org/10.6084/m9.figshare.14130206
Supplementary Figure 8	http://dx.doi.org/10.6084/m9.figshare.14130206
